# Supplementary material for: Identification of Putative Biosynthetic Gene Clusters for Tolyporphins in Multiple Filamentous Cyanobacteria
Source: Life (Basel). 2021 Jul 28;11(8):758. doi: 10.3390/life11080758 (PMC8401325; doi:10.3390/life11080758)
Supplement: Supplementary file 1 [file life-11-00758-s001.zip]

Archive with 1 entries (1 files):
- life-1295455-supplementary.pdf
